# Supplementary material for: SUSSOL—Using Artificial Intelligence for Greener Solvent Selection and Substitution
Source: Molecules. 2020 Jul 3;25(13):3037. doi: 10.3390/molecules25133037 (PMC7411708; doi:10.3390/molecules25133037)
Supplement: Supplementary file 1 [file molecules-25-03037-s001.zip]

Archive with 1 entries (1 files):
- molecules-846839-supplementary.xlsx
