# Supplementary material for: SUSSOL—Using Artificial Intelligence for Greener Solvent Selection and Substitution
Source: Molecules. 2020 Jul 3;25(13):3037. doi: 10.3390/molecules25133037 (PMC7411708; doi:10.3390/molecules25133037)
Supplement: Supplementary file 1 [file molecules-25-03037-s001.zip › molecules-846839-supplementary.xlsx]

## Sheet: Blad1
Name	Cas Number
1-(1-methyl-2-propoxyethoxy)propan-2-ol	29911-27-1
1-(2-butoxy-1-methylethoxy)propan-2-ol	29911-28-2
1,1,1-trichloroethane	71-55-6
1,1,2-trichloroethane	79-00-5
1,1-dichloroethane	75-34-3
1,1-dichloroethene	75-35-4
1,2,3,4-tetrahydronaphthalene	119-64-2
1,2-bis(2-methoxyethoxy)ethane	112-49-2
1,2-dichlorobenzene	95-50-1
1,2-propanediol	57-55-6
1,3-propanediol	504-63-2
1,4-dioxane	123-91-1
1,8-cineole	470-82-6
1-butanol	71-36-3
1-butoxypropan-2-ol	5131-66-8
1-chloro-2,3-epoxypropane	106-89-8
1-chloro-4-nitrobenzene	100-00-5
1-chlorobutane	109-69-3
1-chloropropane	540-54-5
1-Decene	872-05-9
1-ethoxy-2-propanol	1569-02-4
1-ethylpyrrolidin-2-one	2687-91-4
1-heptanol	111-70-6
1-heptene	592-76-7
1-Hexene	592-41-6
1-methoxy-2-[2-[2-(2-methoxyethoxy)ethoxy]ethoxy]ethane	143-24-8
1-methoxy-2-propanol	107-98-2
1-Nonanol	143-08-8
1-nonene	124-11-8
1-Octene	111-66-0
1-pentanol	71-41-0
1-pentene	109-67-1
1-propoxypropan-2-ol	1569-01-3
1-Tetradecene	1120-36-1
2-(2-aminoethoxy)ethanol	929-06-6
2-(2-hexyloxyethoxy)ethanol	112-59-4
2,6-dimethylheptan-4-one	108-83-8
2-butanol	78-92-2
2-Butenal	4170-30-3
2-Butoxyethyl acetate	112-07-2
2-butyloctan-1-ol	3913-02-8
2-ethylhexan-1-ol	104-76-7
2-ethylhexanal	123-05-7
2-ethylhexane-1,3-diol	94-96-2
2-ethylhexanoic acid	149-57-5
2-heptanone	110-43-0
2-hexanone	591-78-6
2-hexyloxyethanol	112-25-4
2-hydroxy-2-methylpropionitrile	75-86-5
2-methylaminoethanol	109-83-1
2-methylbutan-1-amine	96-15-1
2-methylbutane	78-78-4
2-methylbutanol	137-32-6
2-methylpropan-1-amine	78-81-9
2-methylpropylbenzene	538-93-2
2-pentanol	6032-29-7
2-phenoxyethanol	122-99-6
2-phenylethanol	60-12-8
2-pyrrolidone	616-45-5
3,5,5-trimethylcyclohex-2-enone	78-59-1
3-methoxy-3-methylbutan-1-ol	56539-66-3
3-methoxybutan-1-ol	2517-43-3
3-methylbutanol	123-51-3
3-pentanone	96-22-0
3-phenylpropan-1-ol	122-97-4
4-Methyl-2-pentanol	108-11-2
4'-methylacetophenone	122-00-9
4-methylpent-3-en-2-one	141-79-7
4-methylpentan-2-one	108-10-1
4-nitrotoluene	99-99-0
4-tert-butyltoluene	98-51-1
5-methylheptan-3-one	541-85-5
Acetaldehyde oxime	107-29-9
Acetic acid	64-19-7
Acetic acid, sec-butyl ester	105-46-4
Acetic anhydride	108-24-7
acetone	67-64-1
acetonitrile	75-05-8
Acetophenone	98-86-2
Acetyl chloride	75-36-5
Acetylacetone	123-54-6
Acrylaldehyde	107-02-8
Acrylic acid	79-10-7
Acrylonitrile	107-13-1
Allyl 2,3-epoxypropyl ether	106-92-3
Allyl acetate	591-87-7
Allyl acetoacetate	1118-84-9
allyl alcohol	107-18-6
Allyl bromide	106-95-6
Allyl methacrylate	96-05-9
Allylamine	107-11-9
alpha-pinene	80-56-8
Aminopropane, 1-	107-10-8
Amyl acetate, n-	628-63-7
Amyl acetate, sec-	626-38-0
Aniline	62-53-3
Anisaldehyde	123-11-5
anisole	100-66-3
Arcosolv PTB	57018-52-7
Arcosolv TPM	25498-49-1
benzaldehyde	100-52-7
benzene	71-43-2
Benzeneacetonitrile	140-29-4
Benzonitrile	100-47-0
Benzophenone	119-61-9
Benzotrichloride	98-07-7
Benzoyl chloride	98-88-4
Benzyl acetate	140-11-4
benzyl alcohol	100-51-6
Benzyl amine	100-46-9
Benzyl benzoate	120-51-4
Benzyl chloride	100-44-7
Biphenyl	92-52-4
Bis(2-ethoxyethyl) ether	112-36-7
bis(2-ethylhexyl) adipate	103-23-1
Bromobenzene	108-86-1
Bromobutane, 1-	109-65-9
Bromoethane	74-96-4
Bromopyridine, 2-	109-04-6
butan-2-one	78-93-3
butanal	123-72-8
butane-2,3-dione	431-03-8
Butanediol, 1,3-	107-88-0
Butanediol, 1,4-	110-63-4
Butyl acetate, tert-	540-88-5
Butyl acrylate, n-	141-32-2
Butyl benzoate	136-60-7
Butyl formate	592-84-7
Butyl mercaptan, n-	109-79-5
Butyl mercaptan, tert-	75-66-1
Butyl methacrylate, n-	97-88-1
Butyl stearate	123-95-5
Butylamine, n-	109-73-9
Butylamine, sec-	13952-84-6
Butylamine, tert-	75-64-9
butylcyclohexane	1678-93-9
butyldiglycol	112-34-5
Butylene glycol, 1,2-	584-03-2
Butylene oxide, 1-	106-88-7
butylglycol	111-76-2
butyltriglycol	143-22-6
butyric acid	107-92-6
Butyric anhydride	106-31-0
carbon disulphide	75-15-0
Carbon tetrachloride	56-23-5
chloranylcyclohexane	542-18-7
Chloroaniline, m-	108-42-9
Chloroaniline, o-	95-51-2
Chloroaniline, p-	106-47-8
Chlorobenzaldehyde, o-	89-98-5
chlorobenzene	108-90-7
Chloroethanol, 2-	107-07-3
chloroform	67-66-3
Chloronaphthalene	90-13-1
Chloropentane, 1-	543-59-9
Chlorophenol, m-	108-43-0
Chlorophenol, o-	95-57-8
Chloropyridine, 2-	109-09-1
Chlorotoluene, o-	95-49-8
Chlorotoluene, p-	106-43-4
cis-1,2-dichloroethene	156-59-2
Citroflex 2	77-93-0
Cyanoethane	107-12-0
Cyanoethanol, 2-	109-78-4
cyclohexane	110-82-7
cyclohexanethiol	1569-69-3
cyclohexanol	108-93-0
cyclohexanone	108-94-1
Cyclohexene	110-83-8
Cyclohexyl acetate	622-45-7
Cyclohexylamine	108-91-8
Cyclopentadiene	542-92-7
cyclopentane	287-92-3
cyclopentanone	120-92-3
Cyrene	53716-82-8
Decalin, cis-	493-01-6
decane	124-18-5
decanol	112-30-1
Di-(2-chloroethyl)ether	111-44-4
diacetone alcohol	123-42-2
Diallylamine	124-02-7
Diaminoethane, 1,2-	107-15-3
Diamyl ether	693-65-2
Dibenzyl ether	103-50-4
Dibutyl ether	142-96-1
Dibutyl phthalate	84-74-2
dibutylamine	111-92-2
dibutylsebacaat	109-43-3
dibutylsuccinate	141-03-7
Dichlorethyl formal	111-91-1
Dichloroacetic acid	79-43-6
Dichlorobenzene, 1,4-	106-46-7
Dichlorobenzene, m-	541-73-1
dichloroethane	107-06-2
dichloromethane	75-09-2
Dichloropropane, 1,1-	78-99-9
Dichloropropane, 1,2-	78-87-5
Dichloropropane, 1,3-	142-28-9
Dicyclohexylamine	101-83-7
Diethanolamine	111-42-2
Diethoxyethane, 1,1-	105-57-7
Diethoxymethane	462-95-3
Diethyl carbonate	105-58-8
Diethyl ether	60-29-7
Diethyl maleate	141-05-9
Diethyl malonate	105-53-3
Diethyl oxalate	95-92-1
diethyl phtalate	84-66-2
Diethyl sulfate	64-67-5
diethylamine	109-89-7
Diethylaminoethanol, 2-	100-37-8
Diethylbenzene, o-	135-01-3
Diethylene glycol	111-46-6
Diethylene glycol dibutyl ether	112-73-2
Diethylenetriamine	111-40-0
diethylsuccinate	123-25-1
Diglyme	111-96-6
diglyme	111-96-6
Dihexyl ether	112-58-3
Diisobutyl carbinol	108-82-7
Diisopropanol amine	110-97-4
Diisopropyl ether	108-20-3
Diisopropyl ketone	565-80-0
Diisopropylamine	108-18-9
Diketene	674-82-8
Dimethoxyethane, 1,2-	110-71-4
Dimethoxymethane	109-87-5
Dimethyl adipate	627-93-0
Dimethyl carbonate	616-38-6
Dimethyl glutarate	1119-40-0
dimethyl phtalate	131-11-3
Dimethyl sulfate	77-78-1
dimethyl sulphide	75-18-3
Dimethyl-3-pentanol, 2,4-	600-36-2
dimethylacetamide	127-19-5
Dimethylaniline, N,N-	121-69-7
Dimethylcyclohexane, 1,1-	590-66-9
dimethylethanolamine	108-01-0
dimethylformamide	68-12-2
Dimethylpentane, 2,3-	565-59-3
dimethylsuccinate	106-65-0
dimethylsulfoxide	67-68-5
dioxolane	646-06-0
Dipentene	138-86-3
Diphenyl ether	101-84-8
dipropylene glycol	25265-71-8
Dipropylene glycol monomethyl ether acetate	88917-22-0
dipropylether	111-43-3
dodecane	112-40-3
Dodecanol, 1-	112-53-8
Dodecyl methacrylate, n-	142-90-5
Eastman DB acetate	124-17-4
Eastman DE acetate	112-15-2
Eastman DP solvent	6881-94-3
Enanthic acid	111-14-8
ethanol	64-17-5
Ethoxyethanol, 2-	110-80-5
Ethoxyethyl acetate, 2-	111-15-9
Ethoxypropoxypropanol	30025-38-8
Ethyl acetate	141-78-6
Ethyl acetoacetate	141-97-9
Ethyl acrylate	140-88-5
Ethyl benzoate	93-89-0
Ethyl butyl ketone	106-35-4
Ethyl butyrate	105-54-4
Ethyl chloroacetate	105-39-5
Ethyl chloroformate	541-41-3
Ethyl cyclopentane	1640-89-7
Ethyl formate	109-94-4
ethyl isopropyl ketone	565-69-5
Ethyl lactate	97-64-3
Ethyl lactate, FCC	687-47-8
Ethyl methacrylate	97-63-2
Ethyl propionate	105-37-3
Ethyl salicylate	118-61-6
Ethyl trichloroacetate	515-84-4
Ethyl-3-ethoxypropionate	763-69-9
ethylbenzene	100-41-4
ethyldiglycol	111-90-0
ethylene carbonate	96-49-1
ethylene glycol diacetate	111-55-7
Ethylene glycol diethyl ether	629-14-1
Ethylene glycol methyl ether acetate	110-49-6
Ethylene glycol monopropyl ether	2807-30-9
Ethylhexyl acetate, 2-	103-09-3
Ethylhexyl acrylate, 2-	103-11-7
Ethylhexyl thioglycolate, 2-	7659-86-1
ethylsulfanylethane	352-93-2
Fluorobenzene	462-06-6
Formamide	75-12-7
formic acid	64-18-6
furan	110-00-9
furfural	98-01-1
Furfuryl alcohol	98-00-0
Glutaraldehyde	111-30-8
glycerol	56-81-5
Glycerol carbonate	931-40-8
Glycerol triacetate	102-76-1
Glyoxal	107-22-2
heptane	142-82-5
Heptanone, 4-	123-19-3
Hexadecane	544-76-3
Hexamethylene diisocyanate	822-06-0
hexane	110-54-3
Hexanediol, 1,6-	629-11-8
Hexanedione, 2,5-	110-13-4
hexanoic acid	142-62-1
hexanol, 1-	111-27-3
Hexanol, sec-	97-95-0
Hexyl acetate, n-	142-92-7
hexylene glycol	107-41-5
Hydrazine	302-01-2
Isoamyl acetate	123-92-2
isobutanol	78-83-1
Isobutanolamine	124-68-5
Isobutyl acetate	110-19-0
Isobutyl acrylate	106-63-8
Isobutyl isobutyrate	97-85-8
Isobutyl methacrylate	97-86-9
Isobutyl vinyl ether	109-53-5
Isobutyraldehyde	78-84-2
isobutyric acid	79-31-2
isooctane	592-27-8
Isopropanol amine	78-96-6
Isopropyl bromide	75-26-3
Isopropyl myristate	110-27-0
Isopropyl oxitol	109-59-1
Isopropyl palmitate	142-91-6
isopropylacetate	108-21-4
Isopropylamine	75-31-0
Isopropylbenzene	98-82-8
Isovaleric acid	503-74-2
Jeffsol 1,2-butylene carbonate	4437-85-8
Lactic acid, butyl ester	138-22-7
Lactic acid, methyl ester	547-64-8
Lactic Acid	50-21-5
Maleic anhydride	108-31-6
m-cresol	108-39-4
Mesitylene	108-67-8
Methacrylic acid	79-41-4
methanol	67-56-1
Methoxy-4-methylpentanone-2, 4-	107-70-0
Methoxybutyl acetate	4435-53-4
methoxydipropanol (dpm)	34590-94-8
methoxypropylacetate	108-65-6
Methyl acetate	79-20-9
Methyl acetoacetate	105-45-3
Methyl acrylate	96-33-3
Methyl amyl acetate	108-84-9
Methyl benzoate	93-58-3
Methyl borate	121-43-7
Methyl diglycol	111-77-3
Methyl ethyl ketoxime	96-29-7
Methyl formate	107-31-3
Methyl glycol ether	109-86-4
Methyl hexyl ketone	111-13-7
Methyl isoamyl ketone	110-12-3
Methyl isopropyl ketone	563-80-4
Methyl laurate	111-82-0
Methyl methacrylate	80-62-6
Methyl myristate	124-10-7
methyl oleate	112-62-9
Methyl pentane, 2-	107-83-5
Methyl propionate	554-12-1
Methyl salicylate	119-36-8
Methyl tert-butyl ketone	75-97-8
Methyl tetrahydrofuran, 2-	96-47-9
Methyl triglycol	112-35-6
Methyl-1-pentanol, 2-	105-30-6
Methyl-3-butyn-2-ol, 2-	115-19-5
Methylacetamide, N-	79-16-3
Methylaniline, N-	100-61-8
Methylcyclohexane	108-87-2
Methylcyclohexanol, 3-	591-23-1
Methylcyclohexanol, 4-	589-91-3
Methylcyclopentane	96-37-7
Methylformamide, N-	123-39-7
Methylhexane, 2-	591-76-4
Methylhexane, 3-	589-34-4
Methylnaphthalene, 1-	90-12-0
Methylpentane, 3-	96-14-0
Methylpiperidine, 1-	626-67-5
Methylstyrene, p-	622-97-9
monoethanolamine	141-43-5
monoethylene glycol	107-21-1
morpholine	110-91-8
MTBE	1634-04-4
m-xylene	108-38-3
Naphthalene	91-20-3
n-Butyl Acetate	123-86-4
n-Butyl Propionate	590-01-2
N-butyl pyrrolidone	3470-98-2
Nicotine	54-11-5
Nitrobenzene	98-95-3
Nitroethane	79-24-3
Nitromethane	75-52-5
Nitropropane, 1-	108-03-2
Nitropropane, 2-	79-46-9
N-methyl pyrrolidone	872-50-4
nonane	111-84-2
Nonanoic acid	112-05-0
n-pentane	109-66-0
n-pentyl propionate	624-54-4
n-Propyl Propionate	106-36-5
n-propylacetate	109-60-4
o-acetyl tributylcitraat	77-90-7
o-cresol	95-48-7
octane	111-65-9
Octanoic acid	124-07-2
octanol	111-87-5
Octyl acetate, 1-	112-14-1
Octyl chloride, n-	111-85-3
Oleic acid	112-80-1
oleic alcohol	143-28-2
o-xylene	95-47-6
p-cresol	106-44-5
p-cymene	99-87-6
pentadecane	629-62-9
pentan-2-one	107-87-9
Pentanal	110-62-3
Pentanol, 3-	584-02-1
Pentanol, tert-	75-85-4
Pentylamine, 1-	110-58-7
Pentylene glycol, 1,5-	111-29-5
phenol	108-95-2
Phenyl acetate	122-79-2
Picoline, 2-	109-06-8
Picoline, 3-	108-99-6
Picoline, 4-	108-89-4
Piperidine	110-89-4
piperidine-1-carbaldehyde	2591-86-8
Pivalic acid	75-98-9
propan-1-ol	71-23-8
propan-2-ol	67-63-0
propanal	123-38-6
Propargyl alcohol	107-19-7
propionic acid	79-09-4
Propiophenone	93-55-0
Propyl bromide, n-	106-94-5
propylbenzene	103-65-1
propylcyclohexane	1678-92-8
propylene carbonate	108-32-7
Propylene oxide	75-56-9
p-xylene	106-42-3
pyridine	110-86-1
Pyrrole	109-97-7
Pyrrolidine	123-75-1
Quinoline	91-22-5
R-limonene (+) (D)	5989-27-5
styrene	100-42-5
Styrene oxide	96-09-3
tert-Amyl methyl ether	994-05-8
tert-butyl alcohol	75-65-0
tetradecane	629-59-4
Tetradecanol	112-72-1
Tetraethylene glycol	112-60-7
Tetraethylene pentamine	112-57-2
tetrahydrofuran	109-99-9
Tetrahydrofurfuryl alcohol	97-99-4
Tetramethylene sulfide	110-01-0
Texanol	25265-77-4
Thiodiglycol	111-48-8
Thiophene	110-02-1
toluene	108-88-3
Toluidine, m-	108-44-1
Toluidine, o-	95-53-4
Toluidine, p-	106-49-0
trans-1,2-dichloroethene	156-60-5
Tri(2-butoxyethyl) phosphate	78-51-3
Tri(2-ethylhexyl) phosphate	78-42-2
Tributyl phosphate	126-73-8
Tributylamine	102-82-9
Trichlorobenzene, 1,2,3-	87-61-6
Trichlorobenzene, 1,2,4-	120-82-1
Trichloroethanol, 2,2,2-	115-20-8
trichloroethene	79-01-6
Trichloropropane, 1,2,3-	96-18-4
Trichlorotrifluoroethane, 1,1,2-	76-13-1
tridecane	629-50-5
triethanolamine 99%	102-71-6
Triethyl phosphate	78-40-0
Triethylamine	121-44-8
triethylene glycol	112-27-6
Triethylene glycol ethyl ether	112-50-5
Triethylenetetramine	112-24-3
Trifluoroethanol, 2,2,2-	75-89-8
Triisopropanolamine	122-20-3
Trimethyl pentane, 2,2,4-	540-84-1
Trimethyl-1-pentene, 2,4,4-	107-39-1
Trimethyl-2-pentene, 2,4,4-	107-40-4
Trimethylbenzene, 1,2,4-	95-63-6
Tri-n-butyl citrate	77-94-1
Tripropylene glycol	24800-44-0
undecane	1120-21-4
valeric acid	109-52-4
Vinyl acetate	108-05-4
Vinyl ethyl ether	109-92-2
Vinylcyclohexene, 4-	100-40-3
Vinylpyridine, 2-	100-69-6
Vinylpyridine, 4-	100-43-6
Xylenol, 2,3-	526-75-0
Xylenol, 2,4-	105-67-9
